# Supplementary material for: The sickle cell trait affects contact dynamics and endothelial cell activation in Plasmodium falciparum-infected erythrocytes
Source: Commun Biol. 2018 Nov 30;1:211. doi: 10.1038/s42003-018-0223-3 (PMC6269544; doi:10.1038/s42003-018-0223-3)
Supplement: Supplementary file 2 — Supplementary Data 1 [file 42003_2018_223_MOESM2_ESM.xlsx]

## Sheet: Figure 2
		Figure 2a							Figure 2b						Figure 2c							Figure 2d
		trophozoite		schizont					trophozoite		schizont				trophozoite		schizont					trophozoite		schizont
		HbAA	HbAS	HbAA	HbAS				HbAA	HbAS	HbAA	HbAS			HbAA	HbAS	HbAA	HbAS				HbAA	HbAS	HbAA	HbAS
	v (µm s-1)	77.902	91.336	70.303	68.781			DA (a.u.)	0.314206	0.196464	0.276833	0.221937		contact time (s)	0.15	0.235	0.14	0.171429			Pearson correlation coefficient	-0.453	-0.728	0.00228	0.0195
		51.264	79.858	64.753	77.24				0.240745	0.323173	0.123883	0.321806			0.128182	0.069	0.342	0.174				-0.317	-0.224	-0.0643	-0.234
		74.344	86.714	50.824	61.659				0.144509	0.221082	0.101675	0.332579			0.195	0.132857	0.445	0.15				-0.423	-0.486	-0.0151	-0.358
		46.82	84.232	57.598	70				0.377707	0.179595	0.103227	0.292335			0.1025	0.14	0.398571	0.25				-0.231	-0.0535	-0.134	-0.0027
		80.958	69.328	78.509	70.231				0.274318	0.336919	0.178621	0.321806			0.0942857	0.24	0.235714	0.18				-0.371	-0.408	-0.109	-0.0241
		85.649	73.624	67.002	62.721				0.439068	0.414098	0.151158	0.220655			0.16125	0.155	0.235714	0.135				-0.0522	-0.391	-0.466	-0.234
		54.387	92.546	74.102	67.5972				0.25079	1.25134	0.254605	0.0870037			0.184286	0.114	0.2925	0.115				-0.645	-0.638	-0.203	-0.0631
		91.768	77.24	25.672	82.14				0.230624	0.29926	0.254605	0.126362			0.162857	0.145	0.19	0.105				-0.411	-0.456	-0.28	-0.132
		64.732	81.277	88.75	93.293				0.211388	0.680676	0.0890987	0.46159			0.0975	0.1125	0.5775	0.108				-0.132	-0.731	-0.35	-0.254
		71.638	87.826	48.148	61.6312				0.260706	0.899748	0.193806	0.288221			0.08625	0.1125	0.255	0.15				0.00512	-0.179	-0.32	-0.396
		68.479	81.433	55.548	91.999				0.467547	1.353	0.298834	0.206729			0.17	0.03	0.53	0.145				-0.334	-0.665	-0.102	-0.0592
		68.851	98.81	68.609	80.154				0.223967	0.767785	0.111551	0.167504			0.165	0.105	0.245	0.12				-0.618	-0.557	0.0831	-0.123
		70.303	96.251	41.5538	71.231				0.270653	0.556432	0.202743	0.486844			0.133333	0.15	0.792857	0.175714				-0.221	-0.764	0.0631	-0.234
		64.717	78.656	53.324	87.9337				0.266385	1.01233	0.0930713	0.314817			0.22	0.12	0.28875	0.158571				-0.327	-0.547	-0.233	-0.233
		84.355	91.149	55.387	71.73				0.133666	0.619295	0.066294	0.140975			0.171429	0.084	0.3525	0.17				-0.61	-0.754	-0.261	-0.418
		85.9681	86.461	68.533	72.957				0.402441	0.131253	0.16536	0.248441			0.2475	0.066	0.08	0.15				-0.00487	-0.436	0.214	-0.227
		76.723	82.539	53.753	45.005				0.330898	0.0797394	0.19285	0.62381			0.144	0.105	0.09	0.107143				-0.00146	-0.869	0.141	0.0303
		89.146	84.091	41.348	56.202				0.21519	0.637345	0.106497	0.178981			0.25	0.09	0.21	0.195				-0.591	-0.552	-0.312	-0.302
		71.85	72.9738	62.18	94.223				0.274393	0.378637	0.291547	0.121335			0.175	0.15	0.306	0.29				-0.195	-0.662	-0.304	-0.0882
		64.562	79.136	60.159	81.721				1.12658	0.0735211	0.298293	0.282695			0.218571	0.192	0.264	0.165				-0.239	-0.776	-0.112	-0.219
		75.019	88.978	61.923	80.994				0.235554	0.0357587	0.368383	0.29018			0.175714	0.06	0.255	0.235				-0.227	-0.105	-0.321	-0.35
		54.738	81.826	61.742	72.536				0.377898	0.137447	0.165288	0.529287			0.143333	0.06	0.846	0.171429				-0.54	-0.447	-0.0989	-0.669
		67.053	74.661	71.916	81.018				0.122486	0.327004	0.490761				0.20625	0.165	0.216	0.1275				-0.21	-0.42	-0.0726	-0.533
		73.71	79.13	75.675	82.437				0.645347	0.0513302	0.265541				0.165	0.108	0.69	0.15				-0.169	-0.871	0.132	-0.685
		71.701	78.441	68.357	85.619				0.393691	0.645347	0.365878				0.186	0.069	0.338571	0.14				-0.199	-0.692	-0.0535	-0.424
		87.19	96.579	75.329	90.985				0.135505	0.190989	0.224827				0.51	0.06	0.135	0.6525				-0.227	-0.088	-0.21	0.0765
		83.616	86.713	62.236	79.16				0.491694	0.154988	0.21529				0.21	0.0975	0.12375	0.235714				-0.0645	-0.516	-0.188	-0.186
		67.308	66.421	59.471	86.773				0.196134	0.303499	0.221937				0.235	0.093	0.245	0.6525				-0.172	-0.495	-0.0347	-0.356
		78.402	75.236	65.988	68.95				0.452521	0.135818	0.18424				0.124286	0.14	0.175714	0.227143				-0.0524	-0.224	-0.109	-0.718
		57.226	68.764	68.118	84.232				0.211119	0.506951	0.128725				0.17	0.145		0.17				-0.562	-0.495	-0.0762	0.158
		77.3071	75.134	63.185	68.316				0.387816	0.212934	0.187765				0.235	0.165		0.205714				-0.35	-0.224	-0.202	0.118
		86.812	50.118	65.193	91.794				0.408813						0.18	0.05625		0.102				-0.429	-0.323	0.128	0.0998
		84.6845	78.863	76.252	75.212											0.102		0.2775				-0.429	-0.41	-0.166	-0.221
		83.883	82.254	66.863	69.493
		80.973	77.6747	74.535	82.958
		66.607	62.55	72.833	106.073
		68.3456	85.857	19.55	74.993
		65.5	82.291	74.346
		69.797	74.6836	45.741
		56.074	87.563	58.131
		82.024	76.718	47.234
		76.574	82.477	50.766
		84.292	66.239	44.127
		76.944	99.777	63.089
		73.556	98.344	85.836
		82.236	83.794	63.64
		79.977	92.44	58.189
		88.434	93.688	39.216
		70.547	99.733	53.19
		70.826	107.49	44.837
		66.514	86.343	45.351
		73.17	83.543	46.356
		69.295	80.776	58.243
		77.773	80.387	35.505
		66.816	70.231	71.058
		55.835	86.585
		76.651	69.346
		84.564	62.547
		55.193	74.862
		69.706	76.541
		75.69	63.389
		70.629	81.687
		54.512	79.881
		75.173	102.272
		80.407	88.458
		75.454	68.954
		68.395	72.912
		78.368	69.8198
		82.2853	79.008
		66.89	77.53
		73.521	79.756
	mean	72.9946	81.1936	59.6378	77.0268				0.328574	0.423024	0.205587	0.284813			0.181173	0.117231	0.320557	0.198844				-0.29704	-0.4905	-0.122237	-0.21943
	SEM	1.18489	1.24264	1.882	1.98199				0.0333836	0.0624433	0.0173073	0.0296033			0.0131365	0.00856271	0.0365794	0.0220377				0.0334946	0.0393642	0.0281354	0.0398599

## Sheet: Figure 4
		Figure 4a									Figure 4b											Figure 4c
		Shear modulus ( mu N/m)	Amplitude difference (∆ a)		Pearson correlation coefficient		velocity (mu m/s)		Contact time (s)		Bending modulus (x 10^(-19) J )	velocity (mu m/s)		Contact time (s)		Amplitude difference (∆ a)		Pearson correlation coefficient				knob density (µm-2)	velocity (mu m/s)		Contact time (s)		Amplitude difference (∆ a)		Pearson correlation coefficient
		10	0.372718		-0.620224		6.47887		0.415567		2.87	6.12862		0.395587		0.453476		-0.641472				3	16.3686		0.0935025		0.528389		-0.783977
			0.35235		-0.610738		5.74968		0.361623			7.99897		0.3836		0.393949		-0.545433					21.92		0.052745		0.491617		-0.850227
			0.359909		-0.642959		6.87578		0.387025			7.54188		0.37401		0.379195		-0.615435					15.301		0.128866		0.536892		-0.887292
			0.389673		-0.701305		5.77103		0.361337			7.92318		0.445935		0.42883		-0.682686					13.2412		0.182809		0.628737		-0.921124
			0.364003		-0.656513		5.71639		0.437544			7.41315		0.388395		0.383959		-0.54116					17.1737		0.131862		0.551668		-0.893797
																							16.5972		0.127067		0.628961		-0.903453
		mean	0.367731		-0.646348		6.11835		0.392619		mean	7.40116		0.397505		0.407882		-0.605237
		SEM	0.00639515		0.0159461		0.236833		0.0150257		SEM	0.336837		0.0126046		0.0143301		0.0274751				mean	16.767		0.119475		0.561044		-0.873312
																						SEM	1.17596		0.017737		0.022915		0.0202675
		20	0.466678		-0.751495		6.32166		0.467512		4.27	7.11092		0.361623		0.400905		-0.543495
			0.462823		-0.729632		5.43279		0.428886			6.25682		0.409973		0.401241		-0.610726				4	10.0805		0.234613		0.544905		-0.800192
			0.491708		-0.766811		6.66471		0.339246			6.95082		0.397985		0.392055		-0.554278					7.85169		0.21128		0.508978		-0.766323
			0.535185		-0.75735		5.32727		0.456857			7.35003		0.39319		0.399064		-0.606958					12.7783		0.209781		0.513801		-0.804353
			0.49623		-0.775941		6.85065		0.419563			6.97228		0.417165		0.430816		-0.626163					11.505		0.244888		0.551166		-0.864804
																							7.70617		0.250239		0.59607		-0.879683
		mean	0.490525		-0.756246		6.11942		0.422413		mean	6.92817		0.395987		0.404816		-0.588324					10.4795		0.245744		0.539741		-0.84661
		SEM	0.0129703		0.00784734		0.313999		0.0225689		SEM	0.182282		0.00958334		0.00670831		0.016507					8.91736		0.202075		0.504713		-0.827329
																							7.3234		0.196295		0.520316		-0.808127
		30	0.471324		-0.765981		6.37354		0.407575		5.69	7.47207		0.44114		0.440906		-0.657772					11.3063		0.188375		0.485141		-0.737981
			0.473523		-0.736488		5.74091		0.367617			8.24488		0.385598		0.44656		-0.665681					9.55199		0.203788		0.508355		-0.795181
			0.434709		-0.722796		6.29389		0.439542			9.52655		0.3836		0.500659		-0.587875
			0.486485		-0.780935		4.80906		0.471508			7.8505		0.457923		0.40387		-0.618002				mean	9.75002		0.218708		0.527319		-0.813058
			0.45375		-0.722621		6.27874		0.3836			6.89356		0.407575		0.402751		-0.614669				SEM	0.574609		0.00724187		0.0099871		0.0136837
		mean	0.463958		-0.745764		5.89923		0.413968		mean	7.99751		0.415167		0.438949		-0.6288				5	6.87347		0.244888		0.511098		-0.768293
		SEM	0.00898031		0.0118215		0.294813		0.0188101		SEM	0.442468		0.0148847		0.0179035		0.0144753					7.85329		0.349635		0.497003		-0.791853
																							6.71341		0.315671		0.470722		-0.761081
											7.11	7.32593		0.388395		0.462003		-0.655219					7.01152		0.409573		0.511048		-0.824316
		40	0.492553		-0.728966		5.058		0.491488			9.20362		0.387596		0.43755		-0.621618					9.22668		0.351633		0.520873		-0.779726
			0.542697		-0.828963		5.87459		0.541435			7.33744		0.424357		0.475181		-0.651987					7.92554		0.349635		0.481403		-0.776188
			0.506692		-0.751547		6.83957		0.323663			7.07974		0.49868		0.462395		-0.712969					7.09305		0.413569		0.507034		-0.819769
			0.53603		-0.79304		5.2414		0.487492			8.52103		0.377606		0.510776		-0.645635					4.31434		0.29769		0.501687		-0.822472
			0.461963		-0.681327		4.94133		0.351633														6.65918		0.27771		0.489426		-0.797584
											mean	7.89355		0.415327		0.469581		-0.657486					6.51365		0.343642		0.485473		-0.806932
		men	0.507987		-0.756769		5.59098		0.439142		SEM	0.412538		0.0223008		0.0119654		0.0150678
		SEM	0.0147467		0.0255141		0.351264		0.0427405													mean	7.01841		0.335365		0.497577		-0.794821
																						SEM	0.397378		0.016892		0.00495467		0.00733125
																						6	6.32166		0.467512		0.466678		-0.751495
																							5.43279		0.428886		0.462823		-0.729632
																							6.66471		0.339246		0.491708		-0.766811
																							5.32727		0.456857		0.535185		-0.75735
																							6.85065		0.419563		0.49623		-0.775941
																						mean	6.11942		0.422413		0.490525		-0.756246
																						SEM	0.313999		0.0225689		0.0129703		0.00784734

## Sheet: Figure 5
			Figure 5c								Figure 4d
			surface area (%)	v (µm s-1)	contact time (s)	ΔA (a.u.)	Pearson correlation coefficient				spatial knob distribution	v (µm s-1)	contact time (s)	ΔA (a.u.)	Pearson correlation coefficient
			100	12.4725	0.216697	0.675065	-0.832309				heterog	13.2677	0.148131	0.551258	-0.785276
				12.2388	0.208782	0.646858	-0.813068					19.3349	0.141281	0.644857	-0.855893
				11.6212	0.228685	0.698284	-0.83756					13.8988	0.173358	0.621404	-0.785418
				11.8129	0.205785	0.633627	-0.770519					15.4071	0.138712	0.632101	-0.820017
				11.254	0.254734	0.710162	-0.859971					20.1714	0.119076	0.554883	-0.812526
				10.1304	0.255733	0.638723	-0.819293					13.3241	0.182579	0.626362	-0.813651
				10.4136	0.281161	0.631688	-0.805089					14.1318	0.175202	0.67838	-0.849238
				11.3314	0.26872	0.70547	-0.857823					19.7269	0.131862	0.622938	-0.839576
				11.6602	0.196411	0.669401	-0.816079					16.3777	0.119076	0.586879	-0.786554
				10.5332	0.273715	0.631236	-0.773587					13.2542	0.17889	0.659124	-0.830346
			mean	11.3468	0.239042	0.664051	-0.81853				mean	15.8895	0.150817	0.617819	-0.817849
			SEM	0.246642	0.00990371	0.0100833	0.00963522				SEM	0.899719	0.00783055	0.0132369	0.0083024
			80	9.65475	0.295328	0.600273	-0.818416				hom	17.0854	0.166969	0.671223	-0.887892
				10.7722	0.224766	0.607877	-0.797527					13.4609	0.172106	0.617549	-0.833424
				10.8353	0.253735	0.57404	-0.794716					16.5108	0.201021	0.711232	-0.879592
				10.2557	0.313855	0.582592	-0.796106					14.9959	0.196411	0.712915	-0.864283
				10.6046	0.34524	0.579157	-0.819136					16.607	0.167825	0.722974	-0.85315
				9.88611	0.310585	0.608165	-0.811324					13.5117	0.147275	0.675773	-0.836307
				11.3406	0.309495	0.592578	-0.827757					14.6684	0.1918	0.720962	-0.860829
				8.98466	0.304047	0.593876	-0.796727					18.2792	0.12512	0.506041	-0.827469
				10.3232	0.255007	0.548981	-0.723612					16.6991	0.1644	0.699093	-0.869094
				11.5715	0.235754	0.6039	-0.823025					14.4156	0.13015	0.595869	-0.804146
			mean	10.4229	0.284781	0.589144	-0.800835				mean	15.6234	0.166308	0.663363	-0.851619
			SEM	0.246558	0.0125235	0.00584276	0.00944119				SEM	0.51643	0.00827792	0.0222398	0.00820137
			60	7.72581	0.415966	0.450345	-0.765444
				10.7418	0.413024	0.55117	-0.846643
				9.40271	0.367253	0.426784	-0.7265
				10.346	0.339646	0.446549	-0.781536
				12.6551	0.275713	0.500465	-0.776081
				10.244	0.308406	0.55223	-0.809113
				8.89452	0.372702	0.456845	-0.812775
				10.3146	0.341644	0.437712	-0.795767
				9.50662	0.301685	0.462502	-0.791573
				10.717	0.344641	0.427735	-0.780458
			mean	10.0548	0.348068	0.471234	-0.788589
			SEM	0.413068	0.0144868	0.0149537	0.0100554

## Sheet: Figure 6
	stage	Hb	knob density (µm-2)	bending modulus (kB T)	Pearson correlation coefficient	v (µm s-1)	ΔA (a.u.)	contact time (s)	reduced volume
	T	AA	9.25926	3.45	-0.593	77.902	0.314206	0.15	0.565861
	T	AA	15.1235	3.79	-0.473	51.264	0.240745	0.128182	0.754791
	T	AA	6.6879	4.1	-0.512	74.344	0.144509	0.195	0.746992
	T	AA	10.828	3.6	-0.681	46.82	0.377707	0.1025	0.709045
	T	AA	9.3949	3.98	-0.581	80.958	0.274318	0.0942857	0.755789
	T	AA	13.535	1.25	-0.535	85.649	0.439068	0.16125	0.721182
	T	AA	15.9236	5.16	-0.499	54.387	0.25079	0.184286	0.861802
	T	AA	11.7834	5.86	-0.225	91.768	0.230624	0.162857	0.753005
	T	AA	14.2251	5.61	-0.427	64.732	0.211388	0.0975	0.830365
	T	AA	12.7389	3.18	-0.535	71.638	0.260706	0.08625	0.757769
	T	AA	7.96178	1.14	-0.645	68.479	0.467547	0.17	0.736317
	T	AA	9.87261	3.82	-0.523	68.851	0.223967	0.165	0.720719
	T	AA	9.25926	2.53	-0.135	70.303	0.270653	0.133333	0.744775
	T	AA	15.1235	1.41	-0.702	64.717	0.266385	0.22	0.744603
	T	AA	6.6879	4.53	-0.666	80.973	0.133666	0.171429	0.724923
	T	AA	10.828	3.79	-0.234	66.607	0.402441	0.2475	0.720246
	T	AA	9.3949	3.56	-0.558	68.3456	0.330898	0.144	0.672907
	T	AA	13.535	2.34	-0.25	65.5	0.21519	0.25	0.785829
	T	AA	15.9236	2.18	-0.493	69.797	0.274393	0.175	0.761634
	T	AA	11.7834	2.9	-0.566	56.074	0.235554	0.218571	0.689576
	T	AA	14.2251	3.92	-0.621	82.024	0.122486	0.175714	0.728012
	T	AA	12.7389	1.61	-0.232	76.574	0.393691	0.143333	0.732616
	T	AA	7.96178	2.03	-0.0353	77.773	0.135505	0.20625	0.816935
	T	AA	9.87261	5.57	-0.483	66.816	0.211119	0.165	0.725989
	T	AA	7.96178	3.95	-0.301	55.835	0.387816	0.186	0.791871
	T	AA	9.87261	5.5	-0.0899	76.651	0.408813	0.51	0.648738
	T	AS	4.93421	4.12	-0.337	91.336	0.196464	0.235	0.724882
	T	AS	7.63158	4.61	-0.535	79.858	0.323173	0.069	0.61558
	T	AS	4.16667	4.32	-0.838	86.714	0.221082	0.132857	0.69509
	T	AS	7.67544	8.97	-0.792	84.232	0.179595	0.14	0.690148
	T	AS	5.92105	5.37	-0.249	69.328	0.336919	0.24	0.615074
	T	AS	9.53947	5.06	-0.615	73.624	0.414098	0.155	0.759257
	T	AS	4.16667	7.53	-0.521	92.546	1.25134	0.114	0.651494
	T	AS	4.77941	4.53	-0.628	77.24	0.29926	0.145	0.61355
	T	AS	6.06618	6.52	-0.543	81.277	0.680676	0.1125	0.70548
	T	AS	1.71569	6.05	-0.677	87.826	0.899748	0.1125	0.616002
	T	AS	9.92647	8.06	-0.747	81.433	1.353	0.03	0.70548
	T	AS	4.41176	8.13	-0.643	98.81	0.767785	0.105	0.710695
	T	AS	3.18471	5.73	-0.82	96.251	0.556432	0.15	0.57283
	T	AS	6.875	8.74	-0.728	78.656	1.01233	0.12	0.67216
	T	AS	4.93421	5.46	-0.42	91.149	0.619295	0.084	0.707127
	T	AS	7.63158	5.82	-0.743	86.461	0.378637	0.066	0.618578
	T	AS	4.16667	4.42	-0.601	82.539	1.12658	0.105	0.698296
	T	AS	7.67544	5.06	-0.738	84.091	0.377898	0.09	0.748485
	T	AS	5.92105	5.65	-0.791	72.9738	0.327004	0.15	0.604544
	T	AS	9.53947	6.09	-0.516	79.136	0.645347	0.192	0.67404
	T	AS	4.16667	5.82	-0.243	88.978	0.645347	0.06	0.581914
	T	AS	4.77941	5.74	-0.326	81.826	0.190989	0.06	0.633713
	T	AS	6.06618	4.73	-0.343	74.661	0.491694	0.165	0.570934
	T	AS	1.71569	6.86	-0.43	79.13	0.196134	0.108	0.637917
	T	AS	9.92647	5.64	-0.811	78.441	0.452521	0.069	0.665645
	T	AS	4.41176	4.42	-0.399	96.579	0.506951	0.06	0.68656
	S	AA	24.4858	3.45	0.00228	70.303	0.276833	0.14	0.95929
	S	AA	7.09221	3.79	-0.0643	64.753	0.123883	0.342	0.906238
	S	AA	11.699	4.1	-0.0151	50.824	0.101675	0.445	0.973144
	S	AA	15.4438	3.6	-0.134	57.598	0.103227	0.398571	0.902393
	S	AA	11.9969	3.98	-0.109	78.509	0.178621	0.235714	0.935966
	S	AA	12.1024	1.25	-0.466	67.002	0.151158	0.235714	0.941032
	S	AA	16.7187	5.16	-0.203	74.102	0.254605	0.2925	0.927211
	S	AA	9.025	5.86	-0.28	25.672	0.254605	0.19	0.959413
	S	AA	17.8864	5.61	-0.35	88.75	0.0890987	0.5775	0.949659
	S	AA	12.6267	3.18	-0.32	48.148	0.193806	0.255	0.973351
	S	AA	24.4858	1.14	-0.102	55.548	0.298834	0.53	0.931442
	S	AA	7.09221	3.82	0.0831	68.609	0.111551	0.245	0.947288
	S	AA	11.699	2.53	0.0631	41.5538	0.202743	0.792857	0.95929
	S	AA	15.4438	1.41	-0.233	53.324	0.0930713	0.28875	0.906238
	S	AA	11.9969	4.53	-0.261	55.387	0.066294	0.3525	0.973144
	S	AA	12.1024	3.79	0.214	68.533	0.131253	0.08	0.902393
	S	AA	16.7187	3.56	0.141	53.753	0.0797394	0.09	0.935966
	S	AA	9.025	2.34	-0.312	41.348	0.106497	0.21	0.941032
	S	AA	17.8864	2.18	-0.304	62.18	0.0735211	0.306	0.927211
	S	AA	12.6267	2.9	-0.112	60.159	0.0357587	0.264	0.959413
	S	AA	24.4858	3.92	-0.321	61.923	0.137447	0.255	0.949659
	S	AA	7.09221	1.61	-0.0989	61.742	0.165288	0.846	0.973351
	S	AA	11.699	2.03	-0.0726	71.916	0.0513302	0.216	0.931442
	S	AA	15.4438	5.57	0.132	75.675	0.265541	0.69	0.947288
	S	AA	11.9969	3.95	-0.0535	68.357	0.365878	0.338571	0.906238
	S	AA	12.1024	5.5	-0.21	75.329	0.154988	0.135	0.973144
	S	AS	11.7713	4.12	-0.188	62.236	0.303499	0.12375	0.704887
	S	AS	7.14165	4.61	-0.0347	59.471	0.135818	0.245	0.594562
	S	AS	8.4079	4.32	-0.109	65.988	0.18424	0.175714	0.598772
	S	AS	6.16935	8.97	0.0195	68.781	0.221937	0.171429	0.588706
	S	AS	5.48185	5.37	-0.234	77.24	0.321806	0.174	0.629727
	S	AS	12.5211	5.06	-0.358	61.659	0.332579	0.15	0.698445
	S	AS	12.3885	7.53	-0.0027	70	0.292335	0.25	0.57168
	S	AS	11.5166	4.53	-0.0241	70.231	0.321806	0.18	0.648504
	S	AS	5.06804	6.52	-0.234	62.721	0.220655	0.135	0.611224
	S	AS	10.4949	6.05	-0.0631	67.5972	0.0870037	0.115	0.858137
	S	AS	16.2178	8.06	-0.132	82.14	0.126362	0.105	0.703212
	S	AS	11.7713	8.13	-0.254	93.293	0.46159	0.108	0.690042
	S	AS	7.14165	5.73	-0.396	61.6312	0.288221	0.15	0.825527
	S	AS	8.4079	8.74	-0.0592	91.999	0.206729	0.145	0.733313
	S	AS	6.16935	5.46	-0.123	80.154	0.167504	0.12	0.721944
	S	AS	5.48185	5.82	-0.234	71.231	0.486844	0.175714	0.84689
	S	AS	12.5211	4.42	-0.233	87.9337	0.314817	0.158571	0.651791
	S	AS	12.3885	5.06	-0.418	71.73	0.140975	0.17	0.704887
	S	AS	11.5166	5.65	-0.227	72.957	0.16536	0.15	0.594562
	S	AS	5.06804	6.09	0.0303	45.005	0.19285	0.107143	0.598772
	S	AS	10.4949	5.82	-0.302	56.202	0.637345	0.195	0.588706
	S	AS	16.2178	5.74	-0.0882	94.223	0.248441	0.29	0.629727
	S	AS	11.7713	4.73	-0.219	81.721	0.291547	0.165	0.698445
	S	AS	7.14165	6.86	-0.35	80.994	0.298293	0.235	0.57168
	S	AS	8.4079	5.64	-0.669	72.536	0.368383	0.171429	0.648504
	S	AS	6.16935	4.42	-0.533	81.018	0.62381	0.1275	0.611224

## Sheet: Figure 8
		Figure 8b																											Figure 8c
		p65 NLI (positive nuclei %)
				HbAA				iHbAA				HbAS				iHbAS				iHbAA K-									p65 NLI (positive nuclei %)
		Medium	TNF	75000	3000000	10000000	15000000	750000	3000000	10000000	15000000	75000	3000000	10000000	15000000	750000	3000000	10000000	15000000	750000	3000000	10000000	15000000						medium	HbAA	HbAS	iHbAA	iHbAS	iHbAA K-	TNF-α
		4.16667	97.8723	3.84615	2.73973	1.2987	4.44444	9.7561	8.69565	57.7778	79.5455	0	2.63158	3.79747	2.94118	13.7255	12.2807	33.3333	7.6087	0	3.92157	29.5082	10.1449						4.16667	4.44444	2.94118	4.21053	4.21053	7.40741	97.8723
		2.66667	95.7143	3.7037	1.47059	1.40845	2.94118	9.52381	15.9091	63.7681	41.5929	0	3.22581	5	3.8961	4.54545	18.1818	16.1765	35.8333	0	2.94118	13.5135	24.6667						2.66667	2.94118	3.8961	24.5614	21.2766	0	95.7143
		12.766	92	0	4.41176	2.5641	8.47458	25	32.5	71.7391	73.0769	8	1.38889	2.73973	3.38983	19.5652	13.4615	21.4286	41.573	1.66667	0	1.72414	28.0702						12.766	8.47458	3.38983	46.4286	6.66667	5.76923	92
		0	93.3333	0			3.79747	36.8421	61.3636	65.4545	50	1.66667			1.17647	4.54545	13.6364	54.023	38.1818	2.22222	3.44828	3.50877	30.7692						0	3.79747	1.17647	40.7407	16.6667		93.3333
		2.7027	100	13.0435			1.66667	8.69565	36.2319	68.3544	75.8065	2.98507			1.08696	4.34783	17.8571	75.641	61.7978				3.77358						2.7027	1.66667	1.08696	20.339	8.13953		100
		0	100	1.20482			1.53846	36.1702	52.3077	73.2143	65.0485	4.41176			4.10959	8	20.3125	49.2063	88.4058										0	1.53846	4.10959	16.6667	4.31034		100
		5	100	1.40845			2.40964	16.6667	22.2222	72	77.7778								76.4706										5	2.40964		18.1818	14.6667		100
		3.27869	100	1.6129			0	25	70	78.6667	90.7407																		3.27869	0		13.2653	15.7143		100
		10.3448	100				0	24.6154	40.2778	64.0625	79.7468																		10.3448	0		16.129			100
		3.8961	100				6.94444	36.3636	30		93.1507																		3.8961	6.94444		21.7949			100
		1.44928	100				0	3.7037			76.4706																		1.44928	0					100
		0	98.4375					2.8169																					0						98.4375
		1.08696	100					9.23077																					1.08696						100
		1.19048	100																										1.19048						100
		3.44828	100																										3.44828						100
		0	100																										0						100
		1.28205	98.3871																										1.28205						98.3871
		0	96.1538																										0						96.1538
		0	100																										0						100
		0	98.0392																										0						98.0392
	mean	2.66393	98.4969	3.10244	2.87403	1.75708	2.92881	18.7988	36.9508	68.3375	72.9961	2.84392	2.41542	3.84573	2.76669	9.12157	15.955	41.6348	49.9816	0.972222	2.57776	12.0637	19.4849					mean	2.66393	2.92881	2.76669	22.2318	11.4564	4.39221	98.4969
	SEM	0.776283	0.537616	1.50996	0.851696	0.404751	0.849931	3.48609	6.20199	2.08977	4.70061	1.24666	0.541174	0.652931	0.543078	2.5573	1.32487	9.1151	10.3777	0.572654	0.882257	6.36727	5.30082					SEM	0.776283	0.849931	0.543078	3.98197	2.2738	2.24645	0.537616

## Sheet: sup Figure 1
		adherent iRBC (% of control)
		control	α-ICAM-1	α-CD36	α-ICAM-1 + α-CD36
		100	80.1681	1.89076	0.630252
		100	93.8922	3.35329	0.838323
		100	68.6275	21.7865	3.26797
	mean	100	80.8959	9.01018	1.57885
	SEM	0	7.30238	6.40209	0.846695

## Sheet: sup Figure 2
	n°1						n°2						n°3
	Groups	Target	ΔCq EXPRESSION	% of expression			Groups	Target	ΔCq EXPRESSION	% of expression			Groups	Target	ΔCq EXPRESSION	% of expression
	A	IT4var02	0.000519712				A	IT4var02	0.00120229				A	IT4var02	0.00108356
		IT4var03	0.00372124					IT4var03	0.000149248					IT4var03	0.00393342
		IT4var07	0.000844275					IT4var07	0.000370048					IT4var07	0.00186062
		IT4var08	0.00209331					IT4var08	0.000393868					IT4var08	0.00300171
		IT4var09	0.00112178					IT4var09	0.00270529					IT4var09	0.0044871
		IT4var18	0.0108212					IT4var18	0.00254168					IT4var18	0.0125167
		IT4var22	0.00199416					IT4var22	0.00250669					IT4var22	0.00344806
		IT4var60	0.00110633					IT4var60	0.0016653					IT4var60	0.00171212
		IT4var64	0.00319493					IT4var64	0.00155378					IT4var64	0.00369554
	B/A	IT4var06	0.00276214				B/A	IT4var06	0.00410046				B/A	IT4var06	0.00831539
		IT4var19	8.57205e-05					IT4var19	2.17293e-05					IT4var19	3.38614e-05
	B	IT4var10	0.00109869				B	IT4var10	0.00155378				B	IT4var10	0.00298098
		IT4var11	0.0137922					IT4var11	0.108819					IT4var11	0.0665231
		IT4var12	0.00630189					IT4var12	0.00982042					IT4var12	0.0147822
		IT4var13	1.27456	7.04705				IT4var13	0.795536	1.87317				IT4var13	1.06437	1.0444
		IT4var14	0.0100268					IT4var14	0.017337					IT4var14	0.023357
		IT4var15	0.00230663					IT4var15	0.00564035					IT4var15	0.0119239
		IT4var16	0.0033076					IT4var16	0.00237147					IT4var16	0.00652412
		IT4var17	0.00369554					IT4var17	0.00270529					IT4var17	0.0044871
		IT4var20	0.00122755					IT4var20	0.00127084					IT4var20	0.00289946
		IT4var24	0.00250669					IT4var24	0.00491021					IT4var24	0.00612956
		IT4var25	4.31691	23.8682				IT4var25	9.84916	23.1908				IT4var25	36.7583	36.0685
		IT4var26	0.00266805					IT4var26	0.00477594					IT4var26	0.0119239
		IT4var27	0.00497875					IT4var27	0.0153034					IT4var27	0.0308198
		IT4var29	0.00487629					IT4var29	0.00942037					IT4var29	0.0253829
		IT4var31	0.0227183					IT4var31	0.018199					IT4var31	0.0366511
		IT4var33	0.00196671					IT4var33	0.00439476					IT4var33	0.0103804
		IT4var35	0.133972	0.74073				IT4var35	0.00982042					IT4var35	0.0334929
		IT4var36	0.00385247					IT4var36	0.00471019					IT4var36	0.0105253
		IT4var39	0.00749425					IT4var39	0.00612956					IT4var39	0.0119239
		IT4var40	0.000911165					IT4var40	0.00132481					IT4var40	0.00372124
		IT4var41	0.00541058					IT4var41	0.00364466					IT4var41	0.0125167
		IT4var44	0.00866851					IT4var44	0.0231957					IT4var44	0.0270168
		IT4var45	0.000375214					IT4var45	0.000549345					IT4var45	0.000452436
		IT4var46	0.00274306					IT4var46	0.00225916					IT4var46	0.00723897
		IT4var54	0.00287943					IT4var54	0.00548611					IT4var54	0.0145786
		IT4var58	0.0064343					IT4var58	0.0108964					IT4var58	0.0281641
		IT4var59	0.0170983					IT4var59	0.059954					IT4var59	0.111105
		IT4var61	0.00207885					IT4var61	0.00326206					IT4var61	0.0108964
	C	IT4var01	0.641615	3.54749			C	IT4var01	0.0877778				C	IT4var01	0.246558
		IT4var05	0					IT4var05	0					IT4var05	0
		IT4var23	0.406126	2.24547				IT4var23	1.59107	3.74633				IT4var23	3.86375	3.79124
		IT4var28	0.0061722					IT4var28	0.00587987					IT4var28	0.0178244
		IT4var34	0.619854	3.42717				IT4var34	1.64718	3.87845				IT4var34	8.75435	8.59007
		IT4var47	0.408951	2.26109				IT4var47	0.476319	1.12154				IT4var47	1.11729	1.09632
		IT4var51	0.0486978					IT4var51	0.0847878					IT4var51	0.138696
		IT4var62	0.0210505					IT4var62	0.0473661					IT4var62	0.175556
		IT4var63	0.00216713					IT4var63	0.00222805					IT4var63	0.00843147
		IT4var65	0.116629					IT4var65	0.183011					IT4var65	0.11344
		IT4var66	9.44794	52.2377				IT4var66	25.8125	60.7781				IT4var66	44.3235	43.4917
		IT4var67	0.00872881					IT4var67	0.0209051					IT4var67	0.0264608
		IT4var68	0.00704102					IT4var68	0.015625					IT4var68	0.0301855
	E	IT4var04/var2csa	0.098073				E	IT4var04/var2csa	0.0206173				E	IT4var04/var2csa	0.0688691
	-	IT4var21	0.00916277				-	IT4var21	0.0412346				-	IT4var21	0.0712977
		IT4var30	0.351111					IT4var30	1.43396	3.37638				IT4var30	4.56305	4.47743
		other		4.6251				other		2.0353				other		1.44026

## Sheet: sup Figure 3
		adherent iRBC (% of control)
		wall shear stress: 0.05 Pa		wall shear stress: 0.1 Pa
		no SYBR Green	SYBR Green	no SYBR Green	SYBR Green
		100	97.8022	21.2454	17.2161
		100	119.277	22.8485	26.9793
		100	96.3526	22.7964	18.997
	mean	100	104.477	22.2968	21.0641
	SEM	0	7.41173	0.52589	3.00195

## Sheet: sup Figure 4
		sup Figure 4a									sup Figure 4b									sup Figure 4c										sup Figure 4d
			number of events									number of events									HbAA adherent iRBC (% of control)										HbAA adherent iRBC (% of control)
	wall shear stress (Pa)		0.03	0.05	0.075	0.1	0.15	0.2		wall shear stress (Pa)		0.03	0.05	0.075	0.1	0.15	0.2			walls shear stress (Pa)	0.03	0.05	0.075	0.1	0.15	0.2				walls shear stress (Pa)	0.03	0.05	0.075	0.1	0.15	0.2
		firm adhesion	24	6.4682	4.81916	3.35849	2.36483	0.696575			firm adhesion	11.0752	6.96575	3.42854	2.33228	0.298532	0.207073				100	39.7554	29.6199	20.6422	9.93884	4.28135					100	83.3333	34.7222	84.1346	0	0
			17.6471	15.2352	6.25865	2.7179	1.61705	0.43636				5.93115	6.21294	1.55305	0.931827	0.517682	0.0447593				100	93.6398	38.4674	16.705	14.5594	2.68199					100	99.7449	28.3333	0	0	0
			9.80392	11.2365	3.15231	1.98291	2.36881	0.864344				8.41475	3.84564	1.40992	0.760908	0.134278	0.315485				100	69.0625	19.375	12.1875	8.75	5.3125					100	87.5758	66.6667	15.4545	0	0
			13.6364	5.79804	3.31316	1.81928	1.42363					11.9263	2.6408	3.10978	1.44222	0.766177					100	35.6364	20.3636	11.1818	7.45455	1.63636					100	88.8199	20.6767	6.04396	0	0
				5.41587	3.24505	2.01417	1.21285					13.2115	5.46239		2.68014	1.57655					100	33.2875	19.945	12.3796	1.51307	1.23796
				6.71532									6.17269								100	41.2742	31.3019	13.5734	4.43213	2.21607				mean	100	89.8685	37.5997	26.4083	0	0
				13.8695									5.70711								100	85.2459	27.4005	71.6628	53.3958	28.3372				SEM	0	3.49533	10.1054	19.503	0	0
				9.23859																	100	56.7829	35.6589	30.4264	14.5349	1.93798
																															HbAS adherent iRBC (% of control)
		mean	16.2718	9.24715	4.15767	2.37855	1.79743	0.66576			mean	10.1118	5.28676	2.37532	1.62947	0.658644	0.189106			mean	100	56.8356	27.7665	23.5948	14.3223	5.95518					0.03	0.05	0.075	0.1	0.15	0.2
		SEM	3.03309	1.34886	0.608626	0.289614	0.241082	0.124505			SEM	1.30741	0.572114	0.520964	0.379079	0.252846	0.0786664			SEM	0	8.2905	2.60242	7.2257	5.80357	3.2346				walls shear stress (Pa)	83.8095	58.9286	19.6429	50	0	0
																															107.471	138.034	68.3908	18.8889	0	0
																					HbAS adherent iRBC (% of control)										92.217	80.9524	56.6667	0	0	0
		dynamic adhesion	8	13.5318	6.29195	23.5646	0	0			dynamic adhesion	42.2581	30.5343	9.07146	24.5908	0	0				0.03	0.05	0.075	0.1	0.15	0.2					115.741	91.9118	20.3804	0	0	0
			29.4118	41.2865	7.07468	0	0	0				31.9999	42.505	22.5849	0	0	0			walls shear stress (Pa)	88.8379	42.8135	23.0668	14.3349	1.83486	6.57492
			25.4902	72.0969	20.3771	14.6838	0	0				34.9815	34.2496	25.2567	15.9058	0	0				68.0715	38.1865	21.0728							mean	99.8096	92.4567	41.2702	17.2222	0	0
			50	20.8686	9.84473	3.63526	0					25.1108	26.771	3.41196	4.01233	0					36.4545	23.6364	9.54545	5.72727	3.18182	1.27273				SEM	7.22353	16.6686	12.5057	11.7982	0	0
				41.5229	12.38	1.83199	0					23.8255	47.0376		1.16602	0					51.7194	16.2311	8.66575	4.67675	0.825309	0.275103
				24.1938									28.3728									33.5734	19.1136	8.86427	4.70914	1.93906
				27.7972									27.6262								73.3021	37.9391	20.8431
				13.8383																	81.2016	35.0775	21.7054	16.4729	9.68992	2.13178
		mean	28.2255	31.892	11.1937	8.74312	0	0			mean	31.6352	33.8709	15.0813	9.13498	0	0			mean	66.5978	32.4939	17.7161	10.0152	4.04821	2.43872
		SEM	8.62211	6.88946	2.5353	4.50146	0	0			SEM	3.37443	3.00326	5.26098	4.78497	0	0			SEM	7.92674	3.51637	2.2689	2.32992	1.55407	1.08381
		non-adherence	68	80	88.8889	73.0769	97.6352	99.3034			non-adherence	46.6667	62.5	87.5	73.0769	99.7015	99.7929
			52.9412	43.4783	86.6667	97.2821	98.383	99.5636				62.069	51.2821	75.8621	99.0682	99.4823	99.9552
			64.7059	16.6667	76.4706	83.3333	97.6312	99.1357				56.6038	61.9048	73.3333	83.3333	99.8657	99.6845
			36.3636	73.3333	86.8421	94.5455	98.5764					62.963	70.5882	93.4783	94.5455	99.2338
				53.0612	84.375	96.1538	98.7871					62.963	47.5		96.1538	98.4234
				69.0909									65.4545
				58.3333									66.6667
				76.9231
		mean	55.5027	58.8609	84.6486	88.8783	98.2026	99.3342			mean	58.2531	60.8423	82.5434	89.2355	99.3414	99.8109
		SEM	7.15161	7.48582	2.16586	4.66961	0.241082	0.124505			SEM	3.12963	3.17532	4.77497	4.84085	0.252846	0.0786664

## Sheet: sup Figure 6
		Figure 2a							Figure 2b						Figure 2c							Figure 2d
		trophozoite		schizont					trophozoite		schizont				trophozoite		schizont					trophozoite		schizont
		HbAA	HbAS	HbAA	HbAS				HbAA	HbAS	HbAA	HbAS			HbAA	HbAS	HbAA	HbAS				HbAA	HbAS	HbAA	HbAS
	v (µm s-1)	152.803	150.812	148.735	158.201			DA (a.u.)	0.478877	0.209069	0.446265	0.296811		contact time (s)	0.054	0.0557143	0.11	0.09			Pearson correlation coefficient	-0.593	-0.337	-0.194	-0.343
		114.215	129.492	80.372	154.443				0.705516	0.920017	0.138245	0.150995			0.03	0.102	0.395	0.0675				-0.473	-0.535	-0.152	-0.118
		144.241	150.915	78.1735	116.134				0.210909	0.700178	0.119339	0.243444			0.0825	0.07	0.274286	0.102857				-0.512	-0.838	-0.345	-0.133
		150.336	140.551	79.0939	123.795				0.430972	0.751741	0.148084	0.462318			0.054	0.04	0.171429	0.072				-0.681	-0.792	-0.376	-0.364
		135.378	106.054	69.2691	136.537				0.0487488	0.443082	0.113772	0.354764			0.06	0.096	0.385714	0.1275				-0.581	-0.249	-0.392	-0.129
		121.802	125.874	58.08	127.72				0.470021	0.326304	0.113772	0.220631			0.075	0.054	0.155	0.11				-0.535	-0.615	-0.108	-0.067
		89.278	126.89	68.886	127.72				0.678043	0.480521	0.110941	0.576765			0.045	0.12	0.81	0.04				-0.499	-0.521	-0.392	-0.067
		160.376	153.058	55.834	158.783				0.27153	0.940471	0.0985427	0.63812			0.084	0.03	0.15	0.137143				-0.225	-0.628	0.0726	-0.127
		160.715	148.558	89.505	183.704				0.726525	0.882718	0.130145	0.597418			0.075	0.06	0.2325	0.0525				-0.427	-0.543	-0.178	-0.347
		126.764	198.578	82.745	144.525				0.750497	0.378624	0.20147	0.172756			0.048	0.09	0.12	0.06				-0.535	-0.677	-0.267	0.0218
		143.837	153.166	72.134	115.399				0.281458	0.555248	0.194557	0.27195			0.06	0.05	0.6225	0.078				-0.645	-0.747	-0.254	-0.629
		128.245	153.166	107.738	143.245				0.488737	0.679145	0.107474	0.508602			0.12	0.0975	0.69	0.05				-0.523	-0.643	-0.481	-0.317
		155.676	173.089	144.092	143.752				0.319607	0.435471	0.0823731	0.240722			0.084	0.075	0.14625	0.087				-0.135	-0.82	-0.368	-0.482
		149.976	144.216	148.297	145.7				0.36479	0.28042	0.157056	0.697322			0.0728571	0.05	0.102	0.075				-0.702	-0.728	0.0988	-0.252
		155.298	150.119	158.276	115.621				0.176209	0.818063	0.196006	0.750326			0.075	0.0814286	0.14	0.123				-0.666	-0.42	-0.327	-0.107
		140.259	131.164	109.086	135.134				0.593874	0.0826896	0.235702	0.261827			0.096	0.0525	0.13	0.06				-0.234	-0.743	-0.318	-0.581
		132.408	146.979	112.59	116.125				0.219872	0.232958	0.155395	0.430621			0.21		0.0675	0.11				-0.558	-0.601	-0.28	-0.623
		157.953	183.35	111.174	144.667				0.249153	0.197713	0.426867	0.251487			0.0857143	0.0985714	0.096	0.102				-0.25	-0.738	-0.303	-0.828
		146.938	157.932	117.285	83.681				0.232397	0.134436	0.0588326	0.195163			0.0975	0.0985714	0.683333	0.09				-0.493	-0.791	-0.248	0.0183
		95.0778	176.85	82.899	81.196				0.323478	0.34725	0.272494	0.182496			0.0728571	0.145	0.115	0.111429				-0.566	-0.516	-0.238	-0.619
		140.212	126.454	129.487	140.405				0.449634	0.229658	0.199204	0.134436			0.13	0.09	0.04	0.145				-0.621	-0.243	0.0872	-0.45
		150.646	146.354	148.745	99.903				0.135279	0.728851	0.295131	0.387511			0.135	0.1	0.145	0.015				-0.232	-0.326	0.0186	-0.0271
		157.042	137.07	105.189	136.553				0.194408	0.553937		0.136536			1.095	0.08	0.228	0.59				-0.0353	-0.343	0.0669	-0.234
		150.782	214.82	103.849	192.037				0.380372	1.02609		0.382934			0.13	0.054	0.11	0.16				-0.483	-0.43	-0.133	-0.111
		144.087	174.3	99.925	88.114				0.218145	0.581082					0.054	0.042	0.201429	0.065				-0.301	-0.811	0.0795	-0.0694
		128.478	133.118	58.1959	160.76				0.433979	0.304002					0.0685714	0.066	0.14	0.084				-0.0899	-0.399	-0.174	-0.532
		129.399	164.551	92.569	148.231				0.232823	0.496961					0.36	0.075	0.15	0.126				-0.409	-0.684	-0.258	-0.246
		123.178	166	108.091	158.368				0.0692009	0.387496					0.04875	0.0375	0.3	0.09				-0.452	-0.546	-0.435	-0.268
		150.576	108.778	70.543	159.729				0.37944	0.313857					0.085	0.084	0.5625	0.042				-0.268	-0.594	0.0694	-0.204
		138.721	136.599	88.896	179.15					0.530471					0.155	0.099	1.116	0.0728571				-0.718	-0.538	0.167	-0.46
		146.276	146.471	65.984	146.967					0.416974					0.09	0.078	0.0728571	0.05				-0.428	-0.778	-0.285	0.0866
		155.43	162.906	70.879	160.382										0.08	0.036	0.085	0.28				-0.0726	-0.502	-0.156	-0.389
		165.628	155.103	135.164	132.577										0.108	0.132		0.13				-0.575	-0.778	-0.176	-0.554
		150.969	168.133	109.5	181.886
		152.842	161.188	136.712	184.373
		165.492	144.639	76.014
		136.721	132.895	92.372
		144.371	164.9	96.492
		162.899	148.386	70.753
		140.547	131.983	54.073
		163.795	161.725	128.631
		140.222	173.725	92.358
		161.523	130.06	125.656
		155.003	165.512	130.236
		124.265	158.425	108.553
		114.513	162.783	128.513
		156.873	160.551	130.775
		150.82	139.544	139.701
		154.767	136.871
		140.384	163.366
		132.836	151.704
		144.803	101.414
		125.27	126.274
		130.853	128.184
		134.509	137.699
		152.955	152.89
		149.694	153.712
		131.095	136.637
		129.44	150.807
		109.73	164.503
		144.092	149.214
		131.159	153.031
		107.55	151.648
		125.018	148.439
		121.728	182.709
		111.098	164.881
		66.222
		106.517
		141.107
		138.131
	mean	138.455	150.481	101.503	140.729				0.362569	0.495661	0.181894	0.356081			0.124871	0.0762433	0.273353	0.108963				-0.439933	-0.589515	-0.187212	-0.289418
	SEM	2.28272	2.45547	4.17677	4.71655				0.0358031	0.0456811	0.0217065	0.0381634			0.0320501	0.00505282	0.0455823	0.017143				0.033615	0.0303982	0.0310942	0.0399791

[truncated: 4 more sheets: sup Figure 7, sup Figure 8, sup Figure 10, Sheet1]
